# Supplementary material for: Analysis of Infectious Complications after Thermal Ablation of Hepatocellular Carcinoma and the Impact on Long-Term Survival
Source: Cancers (Basel). 2022 Oct 23;14(21):5198. doi: 10.3390/cancers14215198 (PMC9657620; doi:10.3390/cancers14215198)
Supplement: Supplementary file 1 [file cancers-14-05198-s001.zip]

Archive with 1 entries (1 files):
- cancers-1950026-supplementary.pdf
